# Supplementary material for: SARS-CoV-2 Infection Dynamics in the Pittsburgh Zoo Wild Felids with Two Viral Variants (Delta and Alpha) during the 2021–2022 Pandemic in the United States
Source: Animals (Basel). 2023 Oct 4;13(19):3094. doi: 10.3390/ani13193094 (PMC10571823; doi:10.3390/ani13193094)
Supplement: Supplementary file 1 [file animals-13-03094-s001.zip]

Archive with 1 entries (1 files):
- animals-2597871-supplementary.pdf
